# Supplementary material for: Discrimination of SARS-CoV-2 Infections From Other Viral Respiratory Infections by Scent Detection Dogs
Source: Front Med (Lausanne). 2021 Nov 18;8:749588. doi: 10.3389/fmed.2021.749588 (PMC8636992; doi:10.3389/fmed.2021.749588)
Supplement: Supplementary Table 1 — Characteristics of the samples used for the study. [file Table_1.XLSX]

## Sheet: Tabelle1
Supplemental table 1. Characteristics of the samples used for the study
Sample ID	Virus	Origin	Sample medium	SARS-CoV-2 RT-PCR	Ct-value
ZKP	Severe acute respiratory syndrome coronavirus type 2 (SARS-CoV-2)	HuH7.5 - cells, cell culture supernatant	minimum essential medium, 2% fetal calf serum	positive
ZK1	Severe acute respiratory syndrome coronavirus type 1 (SARS-CoV-1)	HuH7.5 - cells, cell culture supernatant	minimum essential medium, 2% fetal calf serum	negative
ZK2	Middle East respiratory syndrome-related coronavirus (MERS-CoV)	HuH7.5 - cells, cell culture supernatant	minimum essential medium, 2% fetal calf serum	negative
ZK3	Human coronavirus NL63 (HCoV-NL63)	HuH7.5 - cells, cell culture supernatant	minimum essential medium, 2% fetal calf serum	negative
ZK4	Human coronavirus 229E (HCoV-229E)	HuH7.5 - cells, cell culture supernatant	minimum essential medium, 2% fetal calf serum	negative
ZK5	Human coronavirus OC43 (HCoV-OC43)	HuH7.5 - cells, cell culture supernatant	minimum essential medium, 2% fetal calf serum	negative
ZKN	negative	HuH7.5 - cells, cell culture supernatant	minimum essential medium, 2% fetal calf serum	negative
S1	Influenza A virus subtype H1N1 (A/H1N1)	pooled nasopharyngeal swab sample	phophate buffered saline	negative	30.25
S2	Human coronavirus OC43 (HCoV-OC43)	pooled nasopharyngeal swab sample	phophate buffered saline	negative	22.59
S3	Influenza A virus subtype H3N2 (A/H3N2)	pooled nasopharyngeal swab sample	phophate buffered saline	negative	27.38
S4	Influenza B virus subtype Yamagata (B/YAM)	pooled nasopharyngeal swab sample	phophate buffered saline	negative	29.12
S5	Human coronavirus 229E (HCoV-229E)	pooled nasopharyngeal swab sample	phophate buffered saline	negative	22.10
S6	Respiratory syncytial virus (RSV)	pooled nasopharyngeal swab sample	phophate buffered saline	negative	27.1
S8	Human metapneumovirus (HMPV)	pooled nasopharyngeal swab sample	phophate buffered saline	negative	29.0
S9	Rhinovirus	pooled nasopharyngeal swab sample	phophate buffered saline	negative	25.6
S11	Adenovirus	pooled nasopharyngeal swab sample	phophate buffered saline	negative	24.74
S12	Human parainfluenza virus type 1 (HPIV-1)	pooled nasopharyngeal swab sample	phophate buffered saline	negative	30.83
S13	Human parainfluenza virus type 3 (HPIV-3)	pooled nasopharyngeal swab sample	phophate buffered saline	negative	29.82
S14	Human coronavirus NL63 HCoV-NL63)	pooled nasopharyngeal swab sample	phophate buffered saline	negative	32.49
S15	Human coronavirus HKU1 (HCoV-HKU1)	pooled nasopharyngeal swab sample	phophate buffered saline	negative	29.69
P1	Severe acute respiratory syndrom coronavirus type 2 (SARS-CoV-2)	pooled nasopharyngeal swab sample	phophate buffered saline	positive	20.02
P2	Severe acute respiratory syndrom coronavirus type 2 (SARS-CoV-2)	pooled nasopharyngeal swab sample	phophate buffered saline	positive	20.71
P3	Severe acute respiratory syndrom coronavirus type 2 (SARS-CoV-2)	pooled nasopharyngeal swab sample	phophate buffered saline	positive	18.08
P4	Severe acute respiratory syndrom coronavirus type 2 (SARS-CoV-2)	pooled nasopharyngeal swab sample	phophate buffered saline	positive	20.41
P5	Severe acute respiratory syndrom coronavirus type 2 (SARS-CoV-2)	pooled nasopharyngeal swab sample	phophate buffered saline	positive	22.18
P6	Severe acute respiratory syndrom coronavirus type 2 (SARS-CoV-2)	pooled nasopharyngeal swab sample	phophate buffered saline	positive	22.46
P7	Severe acute respiratory syndrom coronavirus type 2 (SARS-CoV-2)	pooled nasopharyngeal swab sample	phophate buffered saline	positive	21.32
